# Supplementary material for: Human Disease-Associated Genetic Variation Impacts Large Intergenic Non-Coding RNA Expression
Source: PLoS Genet. 2013 Jan 17;9(1):e1003201. doi: 10.1371/journal.pgen.1003201 (PMC3547830; doi:10.1371/journal.pgen.1003201)
Supplement: Table S2 — Function prediction of lincRNAs affected by cis-eQTLs using GeneNetwork. (XLSX) [file pgen.1003201.s012.xlsx]

## Sheet: Table S2
Table S2. Function prediction of lincRNAs affected by eQTLs using GeneNetwork
lincRNA genes	ProbeName	Ensembl gene ID of lincRNA	Affymetrix probe ID	SNP assoicated with disease/trait	GWAS Trait/Disease	Gene Network predicted GO molecular function	P-value for prediction
XLOC_006742	670494	ENSG00000246582	244886_at	rs13278062	Exudative age-related macular degeneration	cysteine-type endopeptidase activator activity involved in apoptotsis	1.28e-08
XLOC_010202	3140138	ENSG00000234608	1553987_at,212868_x_at	rs6490294	Mean platelet volume	Adenylate cyclase activating pathway	0.00176
XLOC_009878	2470347	ENSG00000185847	230195_at	rs10849915	Alcohol consumption	Structural constituent of muscle	3.83e-29
XLOC_000922	940184	ENSG00000235565	233281_at	rs7542900	Type 2 diabetes	Olfactor receptor activity	0.00653
XLOC_001197	5080201	ENSG00000198468	235126_at			oxidoreductase activity	0.000171
XLOC_002997	3060341	ENSG00000242086	229820_at,232047_at			neuropeptidase receptor activity	0.00797
XLOC_014192	430438	MIAT	228658_at,227168_at,237322_at			gamma-tubulin binding	0.00121
XLOC_002275	870551	ENSG00000237753	230452_at			cell adhesion molecule binding	0.00114
XLOC_005244	3800358	HCG27	1559050_at			Protein kinase C activity	0.00411
MEG3	3360113	MEG3	212732_at,210794_s_at,227390_at,226210_s_at,229557_at,226211_at			platelet-derived growth factor binding	0.000142
XLOC_009983	6660112	ENSG00000256862	244798_at			cysteine-type endopeptidase activator activity involved in apoptic process	1.28e-08
XLOC_003853	6960288	ENSG00000244459	1558890_at			cyclin-dependent protein kinase activity	0.00257
XLOC_007858	3180468	ENSG00000234771	1560089_at			p53 binding	0.00251
XLOC_001379	7570474	ENSG00000228784	232664_at			dipeptidase activity	0.000289
XLOC_010236	6840348	ENSG00000184992	231810_at,225716_at			endonuclease activity, active with either ribo- or deoxyribonucleic acids and producing 5'-phosphomonoesters	2.15e-06
XLOC_014107	5220427	ENSG00000215458	1563088_a_at			apoptotic protease activator activity	0.000141
XLOC_014431	5960541	ENSG00000204625	208287_at			Structural constituent of eye lens	0.000186
XLOC_001257	4010270	ENSG00000233461	237564_at,237563_s_at,1570243_at			Sulfate transmembrane transporter activity	0.000349
XLOC_009627	4890097	ENSG00000256146	233398_at			taste receptor activity	0.00169
XLOC_012505	6130152	ENSG00000257574	243441_at			oxidoreductase activity	0.000285
XLOC_000643	3450086	ENSG00000227953	230541_at			acid-thiol ligase activity	0.00192
XLOC_006516	3850026	ENSG00000182165	210886_x_at,210241_s_at,209917_s_at			cysteine-type endopeptidase regulator activity involved in apoptotic process	3.48e-07
XLOC_013981	3060044	ENSG00000215447	1569032_at,1559957_a_at			Omega peptidase activity	0.0038
XLOC_013508	1770215	ENSG00000183566	1555554_at			cysteine-type endopeptidase inhibitor activity	0.00122
XLOC_009897	1710477	ENSG00000196668	237591_at,1563369_at			steroid hydroxylase activity	0.0163
XLOC_007475	4920333	ENSG00000175611	1557788_a_at,227893_at			ATP dependent RNA helicase activity	0.00463
XLOC_001265	3520215	ENSG00000238005	236398_s_at,1570285_at,236399_at			lipase inhibitor activity	0.0129
XLOC_010017	3940064	ENSG00000256667	207229_at			taste receptor activity	6.27e-07
XLOC_010338	4480762	ENSG00000236094	239781_at			acetylcholine-activated cation-selective channel activity	3.69e-05
XLOC_005602	3780373	ENSG00000183674	244829_at			copper ion binding	5.82e-09
XLOC_000818	6290722	ENSG00000224863	1568938_at			ribonuclease activity	0.0171
XLOC_004309	3130279	ENSG00000249662	244269_at			epidermal growth factor receptor binding	0.0154
XLOC_006277	4860746	ENSG00000257743	216666_at			UDP-galactosyltransferase activity	0.000124
XLOC_008863	4570100	ENSG00000224596	1563745_a_at			nucleobase-containing compound transmembrane transporter activity	0.000279
XLOC_000909	5870196	ENSG00000231999	242038_at,231313_at			activating transcription factor binding	0.00762
XLOC_014388	2030242	ENSG00000229891	229930_at			GTPase activator acctivity	0.000764
XLOC_003904	4290767	ENSG00000152990	210473_s_at,1555122_at			transmembrane receptor protein kinase activity	1.23e-07
XLOC_002175	1580180	ENSG00000234877	243663_at			olfactory receptor activity	3.59e-05
XLOC_005595	1410138	ENSG00000247225	1559131_a_at			organic cation trnasmembrane transporter activity	4.12e-05
XLOC_013489	5220750	ENSG00000230387	231089_at			exopeptidase activity	0.00156
XLOC_007606	4730717	ENSG00000226308	1568848_at			protein phosphataase inhibitor activity	0.00186
XLOC_006683	3360576	ENSG00000254269	241449_at			G-protein coupled amine receptor activity	0.0157
XLOC_013657	2570170	ENSG00000233048	1561678_at			olfactory receptor activity	0.00101
