# Supplementary material for: Human Disease-Associated Genetic Variation Impacts Large Intergenic Non-Coding RNA Expression
Source: PLoS Genet. 2013 Jan 17;9(1):e1003201. doi: 10.1371/journal.pgen.1003201 (PMC3547830; doi:10.1371/journal.pgen.1003201)
Supplement: Table S4 — Identification of co-expressed genes for lincRNA LOC100131138 using GeneNetwork. (XLSX) [file pgen.1003201.s014.xlsx]

## Sheet: Table S4
Table S4. Identification of coexpressed genes using GeneNetwork
LincRNA gene	coexpressed genes	coexpressed gene Ensemble ID	chr	start	stop	z-score	P-value
XLOC_009878 or RP1-46F2.2 or LOC100131138	MYL2	ENSG00000111245	12	111348638	111358526	14.37	7.98312e-47
	MYH2	ENSG00000125414	17	10368772	10453274	13.93	4.16355e-44
	MIR133A1	ENSG00000207786	18	19405659	19405746	13.75	5.09295e-43
	LMOD2	ENSG00000170807	7	123295861	123304344	13.3	2.31468e-40
	ABRA	ENSG00000174429	8	107771711	107782473	13.05	6.35474e-39
	XIRP2	ENSG00000163092	2	167744997	168116263	12.89	5.12438e-38
	TRDN	ENSG00000186439	6	123537483	123958238	12.84	9.78745e-38
	ACTA1	ENSG00000143632	1	229566992	229569845	12.98	1.58881e-38
	CSRP3	ENSG00000129170	11	19203578	19232120	12.75	3.11745e-37
	RP11-451G4.2	ENSG00000240045	3	155008018	155011564	12.73	4.02839e-37
	MYH1	ENSG00000109061	17	10395624	10421860	12.08	1.3472e-33
	CASQ1	ENSG00000143318	1	160160285	160171676	12.26	1.485e-34
	MYOZ1	ENSG00000177791	10	75391412	75401515	11.95	6.49252e-33
	ACTN2	ENSG00000077522	1	236849754	236927931	11.78	4.94931e-32
	TNNT3	ENSG00000130595	11	1940792	1959936	11.17	5.71809e-29
	ATP2A1	ENSG00000196296	16	28889804	28915787	11.29	1.47037e-29
	MYL1	ENSG00000168530	2	211154874	211179914	11.26	2.06759e-29
	MURC	ENSG00000170681	9	103340361	103350188	11.23	2.90479e-29
	TNNI1	ENSG00000159173	1	201372896	201398994	11.0	3.82132e-28
	CKM	ENSG00000104879	19	45809672	45826233	10.99	4.26926e-28
	KBTBD5	ENSG00000157119	3	42727011	42734036	10.86	1.78749e-27
	TNNC2	ENSG00000101470	20	44451853	44462384	10.85	1.99425e-27
	MYH7	ENSG00000092054	14	23881947	23904927	10.82	2.76777e-27
	LMOD3	ENSG00000163380	3	69156023	69172183	10.63	2.16112e-26
	TTN	ENSG00000155657	2	179390716	179695529	10.34	4.64538e-25
	SLN	ENSG00000170290	11	107578104	107590419	10.28	8.67276e-25
	LINC00458	ENSG00000234787	13	54689924	54707001	10.48	1.06744e-25
	TNNI2	ENSG00000130598	11	1860219	1862910	10.46	1.31856e-25
	TCAP	ENSG00000173991	17	37820440	37822808	10.43	1.80888e-25
	MYL3	ENSG00000160808	3	46899362	46923659	10.25	1.18344e-24
	MYLPF	ENSG00000180209	16	30386112	30389312	9.92	3.40756e-23
	MYOT	ENSG00000120729	5	137203480	137223540	9.88	5.08329e-23
	MYBPC1	ENSG00000196091	12	101962131	102079796	9.58	9.70449e-22
	CA3	ENSG00000164879	8	86285665	86361269	9.98	1.86467e-23
	DHRS7C	ENSG00000184544	17	9674770	9694614	9.55	1.29696e-21
	RPL3L	ENSG00000140986	16	1993975	2004679	9.3	1.40446e-20
	MYF6	ENSG00000111046	12	81101277	81103253	9.32	1.1634e-20
	ATP1B4	ENSG00000101892	23	119495967	119516226	8.93	4.26009e-19
	APOBEC2	ENSG00000124701	6	41021043	41032465	8.91	5.10326e-19
	NRAP	ENSG00000197893	10	115348475	115423805	8.88	6.68604e-19
	SMTNL1	ENSG00000214872	11	57308979	57318108	8.83	1.04676e-18
	UNC45B	ENSG00000141161	17	33474836	33516364	9.06	1.30451e-19
	KBTBD10	ENSG00000239474	2	170366212	170382772	9.01	2.06056e-19
	CACNA1S	ENSG00000081248	1	201008642	201081694	8.73	2.54673e-18
	FBXO40	ENSG00000163833	3	121311966	121349139	8.71	3.03875e-18
	COX6A2	ENSG00000156885	16	31439055	31439731	8.82	1.1446e-18
	AMPD1	ENSG00000116748	1	115215719	115238239	8.82	1.1446e-18
	ZSCAN10	ENSG00000130182	16	3138895	3142861	8.7	3.31884e-18
	NEB	ENSG00000183091	2	152341850	152591001	8.65	5.14994e-18
	MYOZ2	ENSG00000172399	4	120056939	120108944	8.32	8.79633e-17
	FBP2	ENSG00000130957	9	97321002	97356075	8.26	1.45672e-16
	CMYA5	ENSG00000164309	5	78985700	79096063	8.24	1.72211e-16
	PYGM	ENSG00000068976	11	64513861	64527769	8.22	2.03503e-16
	SMPX	ENSG00000091482	23	21724090	21776281	8.39	4.86142e-17
	HFE2	ENSG00000168509	1	145413095	145417545	7.83	4.8787e-15
	PGAM2	ENSG00000164708	7	44102326	44105186	8.13	4.2929e-16
	C10orf71	ENSG00000177354	10	50507187	50535537	7.84	4.50546e-15
	TRIM54	ENSG00000138100	2	27505260	27600344	7.97	1.58674e-15
	LRRC39	ENSG00000122477	1	100614409	100643771	7.96	1.72039e-15
	LINC00314	ENSG00000178457	21	29385682	29395552	7.62	2.53676e-14
	ASB5	ENSG00000164122	4	177134824	177198722	7.69	1.47135e-14
	LDB3	ENSG00000122367	10	88426549	88495825	7.66	1.85933e-14
	C8orf22	ENSG00000168333	8	49966870	49988649	7.66	1.85933e-14
	ITGB1BP3	ENSG00000077009	19	3933101	3942412	7.65	2.00979e-14
	TNNC1	ENSG00000114854	3	52485118	52488086	7.63	2.34754e-14
	AC005062.2	ENSG00000243004	7	19958604	20180076	7.32	2.47971e-13
	RP11-69I8.2	ENSG00000236673	6	132223103	132241705	7.28	3.3382e-13
	MYBPC2	ENSG00000086967	19	50936160	50969583	7.43	1.08598e-13
	RP11-766F14.2	ENSG00000248713	4	100557686	100575805	7.03	2.06534e-12
	TNNT1	ENSG00000105048	19	55644162	55660606	7.34	2.13594e-13
	CACNB1	ENSG00000067191	17	37329709	37353902	7.29	3.09955e-13
	SYNPO2L	ENSG00000166317	10	75404639	75415830	6.93	4.20841e-12
	MYOZ3	ENSG00000164591	5	150040436	150058927	6.5	8.032e-11
	KBTBD12	ENSG00000187715	3	127634075	127706514	6.79	1.12134e-11
	TXLNB	ENSG00000164440	6	139561198	139613276	7.05	1.78918e-12
	ANKRD2	ENSG00000165887	10	99332198	99343641	7.04	1.9224e-12
	NODAL	ENSG00000156574	10	72192071	72207707	7.01	2.38318e-12
	LRRC2	ENSG00000163827	3	46556913	46621589	6.68	2.38942e-11
	CER1	ENSG00000147869	9	14719722	14722715	6.67	2.55803e-11
	C3orf43	ENSG00000214097	3	196233748	196242237	7.0	2.55963e-12
	TPM3	ENSG00000143549	1	154127784	154167124	6.57	5.03153e-11
	CACNG1	ENSG00000108878	17	65040706	65052913	6.58	4.70448e-11
	MB	ENSG00000198125	22	36002811	36033998	6.46	1.04703e-10
	FOXH1	ENSG00000160973	8	145698795	145701718	6.44	1.19474e-10
	RP11-426L16.8	ENSG00000215866	1	113362792	113393265	6.4	1.55377e-10
	MYOM1	ENSG00000101605	18	3066805	3220106	6.4	1.55377e-10
	RP11-380P13.2	ENSG00000251292	4	23724885	23735202	5.97	2.37254e-09
	DUSP13	ENSG00000079393	10	76854190	76868976	6.27	3.61048e-10
	XIRP1	ENSG00000168334	3	39224701	39234087	5.88	4.10266e-09
	CTD-2003C8.2	ENSG00000250041	11	10906432	10920869	5.83	5.54274e-09
	ACTN3	ENSG00000248746	11	66313866	66330800	5.8	6.63149e-09
	MYPN	ENSG00000138347	10	69865912	69971774	5.79	7.03864e-09
	LECT1	ENSG00000136110	13	53277399	53313947	6.09	1.12911e-09
	CAV3	ENSG00000182533	3	8775486	8883492	6.04	1.54114e-09
	ZIC3	ENSG00000156925	23	136648301	136659850	5.61	2.02327e-08
	STAC3	ENSG00000185482	12	57637236	57644976	5.6	2.14352e-08
	C9orf135	ENSG00000204711	9	72435709	72521148	5.98	2.23138e-09
	CORO6	ENSG00000167549	17	27941774	27949917	5.98	2.23138e-09
	C20orf166	ENSG00000174407	20	61147660	61167971	5.14	2.74738e-07
	CASQ2	ENSG00000118729	1	116242628	116311435	5.14	2.74738e-07
	TMEM52	ENSG00000178821	1	1849029	1850712	5.51	3.58834e-08
	TPM2	ENSG00000198467	9	35681989	35691017	5.49	4.01934e-08
	TRIM63	ENSG00000158022	1	26377795	26394927	5.03	4.9048e-07
	JPH1	ENSG00000104369	8	75146935	75233563	5.4	6.66409e-08
	FSD2	ENSG00000186628	15	83424114	83474822	5.4	6.66409e-08
	SYT6	ENSG00000134207	1	114631914	114696541	5.25	1.52099e-07
	IDI2	ENSG00000148377	10	1064847	1071799	5.64	1.7005e-08
	UCP3	ENSG00000175564	11	73711326	73720480	5.22	1.78923e-07
	ACTC1	ENSG00000159251	15	35080297	35088340	5.2	1.99289e-07
	TRIML2	ENSG00000179046	4	189012427	189030757	5.16	2.4695e-07
	ZMYND17	ENSG00000166343	10	75183339	75193319	5.57	2.54739e-08
	KLHL31	ENSG00000124743	6	53512699	53530506	5.57	2.54739e-08
	KLHL34	ENSG00000185915	23	21673609	21676448	5.13	2.89742e-07
	MYL6B	ENSG00000196465	12	56546040	56551771	5.07	3.97816e-07
	VGLL2	ENSG00000170162	6	117586721	117594728	4.98	6.35843e-07
	CKMT2	ENSG00000131730	5	80529104	80562216	4.98	6.35843e-07
	RP4-792G4.2	ENSG00000230798	1	63786555	63790112	4.95	7.42135e-07
	RP11-366M4.3	ENSG00000248329	4	165798156	165820117	4.91	9.10764e-07
	SRL	ENSG00000185739	16	4239377	4292081	4.91	9.10764e-07
	PRDM14	ENSG00000147596	8	70963886	70983928	4.9	9.58367e-07
	SMYD1	ENSG00000115593	2	88367299	88412906	4.9	9.58367e-07
	DUSP26	ENSG00000133878	8	33448856	33457624	4.86	1.17386e-06
	AC131097.4	ENSG00000216921	2	242836136	242844702	4.85	1.23461e-06
	MYOM2	ENSG00000036448	8	1993155	2113475	5.28	1.29184e-07
	HHLA1	ENSG00000132297	8	133073733	133123406	5.26	1.44055e-07
	ATP1A2	ENSG00000018625	1	160085549	160113381	4.76	1.93593e-06
	ENO3	ENSG00000108515	17	4851387	4860426	4.68	2.86875e-06
	LINGO1	ENSG00000169783	15	77905369	77988837	4.59	4.43246e-06
	DPPA4	ENSG00000121570	3	109044988	109056419	4.52	6.18396e-06
	TMEM182	ENSG00000170417	2	103353367	103460352	4.51	6.48276e-06
	NPY6R	ENSG00000226306	5	137136882	137146440	4.49	7.12232e-06
	HLA-DPB2	ENSG00000224557	6	33080228	33102442	4.46	8.19597e-06
	IGFL1	ENSG00000188293	19	46733009	46734500	3.93	8.49459e-05
	ART3	ENSG00000156219	4	76932337	77033955	4.44	8.99589e-06
	LEFTY2	ENSG00000143768	1	226124298	226129189	3.91	9.22961e-05
	COX7A1	ENSG00000161281	19	36641824	36643771	4.42	9.87009e-06
	OBSCN	ENSG00000154358	1	228395831	228566575	4.37	1.24247e-05
	RP11-59J5.1	ENSG00000227877	10	61496753	61513203	4.37	1.24247e-05
	PDLIM3	ENSG00000154553	4	186422903	186456766	4.32	1.56029e-05
	ADCK3	ENSG00000163050	1	227085237	227175246	4.32	1.56029e-05
	PEBP4	ENSG00000134020	8	22570769	22857513	4.32	1.56029e-05
	HRC	ENSG00000130528	19	49654458	49658681	4.8	1.58666e-06
	PPP1R3A	ENSG00000154415	7	113516832	113715975	4.29	1.78673e-05
	DNMT3B	ENSG00000088305	20	31350191	31397162	4.27	1.95473e-05
	GUCA1A	ENSG00000048545	6	42123144	42147794	4.72	2.35845e-06
	L1TD1	ENSG00000240563	1	62660503	62678000	4.16	3.18248e-05
	HSPB3	ENSG00000169271	5	53751445	53752207	4.65	3.31935e-06
	SH3BGR	ENSG00000185437	21	40817781	40887433	4.65	3.31935e-06
	FGF19	ENSG00000162344	11	69513000	69519410	4.65	3.31935e-06
	LOXHD1	ENSG00000167210	18	44056935	44236996	4.64	3.48409e-06
	USP13	ENSG00000058056	3	179370543	179507189	4.62	3.8374e-06
	AC005592.1	ENSG00000236714	5	142125165	142140563	4.0	6.33425e-05
	UTF1	ENSG00000171794	10	135043778	135045062	3.97	7.18726e-05
	METTL21C	ENSG00000139780	13	103338097	103346854	3.95	7.81512e-05
	KCNA7	ENSG00000104848	19	49570675	49576198	3.92	8.8549e-05
	MYH6	ENSG00000197616	14	23851199	23877486	4.31	1.63255e-05
	SMTNL2	ENSG00000188176	17	4487294	4511614	4.3	1.70798e-05
	MLIP	ENSG00000146147	6	53794780	54131078	4.24	2.2352e-05
	ZFP42	ENSG00000179059	4	188916925	188926204	4.22	2.44302e-05
	PPP1R27	ENSG00000182676	17	79791368	79792926	4.21	2.55371e-05
	PCDHB17	ENSG00000255622	5	140535577	140538639	4.2	2.66915e-05
	AC126775.1	ENSG00000248255	5	146939557	147041572	4.19	2.78954e-05
	RTN2	ENSG00000125744	19	45988550	46000313	4.17	3.046e-05
	HHATL	ENSG00000010282	3	42734155	42744319	4.12	3.78872e-05
	ITGB1BP2	ENSG00000147166	23	70521584	70525221	4.11	3.95659e-05
	GDF3	ENSG00000184344	12	7842378	7848372	4.09	4.31373e-05
	LIPI	ENSG00000188992	21	15481134	15583166	4.05	5.12176e-05
