# Supplementary material for: Human Disease-Associated Genetic Variation Impacts Large Intergenic Non-Coding RNA Expression
Source: PLoS Genet. 2013 Jan 17;9(1):e1003201. doi: 10.1371/journal.pgen.1003201 (PMC3547830; doi:10.1371/journal.pgen.1003201)
Supplement: Table S5 — Characteristics of sample cohorts used for cis-eQTL mapping. (XLSX) [file pgen.1003201.s015.xlsx]

## Sheet: Table S5
Table S5. Sample cohorts used for eQTL mapping
Discovery cohort	Primary tissue	Case/Controls	Population	Number of individuals	Sex ratio (m/f)	Age (m +/-SD) [range]	Genotype platform	Expression platform
	Blood	Controls	Dutch	414	226/188	NA	Hap370 *	Human HT-12v3
	Blood	ALS	Dutch	324	196/128	NA	Hap370 *	Human HT-12v3
	Blood	UC	Dutch	49	23/26	NA	610-Quad *	Human HT-12v3
	Blood	COPD	Dutch	453	450/3	NA	610-Quad *	Human HT-12v3
	Total no. of samples of blood		Total:	1240	895/345	NA
Replication cohort	Blood	Controls	Estonian	891	450/441	37+/-16.6	Hap370 *	Human HT-12v3
Primary cohort: four non-blood tissue datasets
	Liver	Obesity	Dutch	74	21/53	44.2+/-9.6 [17-67]	Omni1-Quad	Human HT-12v3
	Muscle	Obesity	Dutch	62	20/42	44.02+/-10.10 [17-67]	Omni1-Quad	Human HT-12v3
	Subcutaneous Adipose	Obesity	Dutch	83	22/61	43.95+/-9.54 [17-67]	Omni1-Quad	Human HT-12v3
	Visceral Adipose	Obesity	Dutch	77	21/56	43.72+/-9.72 [17-67]	Omni1-Quad	Human HT-12v3
	Total no. of samples of non-blood tissues		Total:	85	23/62	43.93+/-9.59 [17-67]
*: Only the SNPs present on each of these platforms (i.e. HumanHap300 content) were used initially. Other SNPs were imputed subsequently.
ALS: Amyotophic Lateral Sclerosis patients
UC: Ulcerative Colitis patients
COPD: Chronic Obstructive Pulmonary Disease patients
NA: Not available
